# Supplementary material for: Activation of Perovskite Nanocrystals for Volumetric Displays Using Near-Infrared Photon Upconversion by Triplet Fusion
Source: Molecules. 2025 May 22;30(11):2273. doi: 10.3390/molecules30112273 (PMC12156221; doi:10.3390/molecules30112273)
Supplement: Supplementary file 1 [file molecules-30-02273-s001.zip]

Archive with 1 entries (1 files):
- molecules-3584201-supplementary.pdf
